# Supplementary material for: Mutual Influence of Parental Depression and Parenting: An Actor–Partner Interdependence Analysis Based on Chinese Families with Adolescent Twins
Source: Behav Sci (Basel). 2026 Jan 12;16(1):103. doi: 10.3390/bs16010103 (PMC12838220; doi:10.3390/bs16010103)
Supplement: Supplementary file 1 [file behavsci-16-00103-s001.zip]

Archive with 1 entries (1 files):
- behavsci-4013459-supplementary.pdf
